# Supplementary material for: 3′,4′-Dihydroxyflavonol Inhibits Fibrotic Response in a Rabbit Model of Glaucoma Filtration Surgery
Source: Int J Mol Sci. 2024 Oct 7;25(19):10767. doi: 10.3390/ijms251910767 (PMC11476621; doi:10.3390/ijms251910767)
Supplement: Supplementary file 1 [file ijms-25-10767-s001.zip]

Archive with 1 entries (1 files):
- ijms-3138773-supplementary.pdf
